# Supplementary material for: NMR-Based Metabolomic Analysis of Cardiac Tissues Clarifies Molecular Mechanisms of CVB3-Induced Viral Myocarditis and Dilated Cardiomyopathy
Source: Molecules. 2022 Sep 19;27(18):6115. doi: 10.3390/molecules27186115 (PMC9500976; doi:10.3390/molecules27186115)
Supplement: Supplementary file 1 [file molecules-27-06115-s001.zip]

Archive with 1 entries (1 files):
- molecules-1859836-supplementary.pdf
